# Supplementary material for: Molecular mechanism of modulating miR482b level in tomato with botrytis cinerea infection
Source: BMC Plant Biol. 2021 Oct 28;21:496. doi: 10.1186/s12870-021-03203-2 (PMC8555085; doi:10.1186/s12870-021-03203-2)
Supplement: Supplementary file 2 — Additional file 2 [file 12870_2021_3203_MOESM2_ESM.xlsx]

## Sheet: Sheet1
Additional file 2. Primers used in this study
Primers for RT-PCR
Primer Name	Primer sequences (5' -> 3')
miR482b-F	TTGGACTGAAGGGAGCTCCT
SlyU6-F	TGCGGGTGCTCGCTTCGGCAGC
SlyU6-R	GGGCAGCCAAGGATGACT
pri-miR482b-F	AGGGATGAAGATTTTTGGGAA
pri-miR482b-R	AGAAATCATTGGAAGCCATG
pri-miR482b-x2-RT-primer	TTTTTTTTTTTTTTATC
pri-miR482b-x1-R	GCGGGAAATTTATCATCACTCA
SlyUbq3-F	GCCGACTACAACATCCAGAAGG
SlyUbq3-R	TGCAACACAGCGAGCTTAACC
AtUbq10-F	GGCCTTGTATAATCCCTGATGAATAAG
AtUbq10-R	AAAGAGATAACAGGAACGGAAACATAGT
Kan-F	TGTCACTGAAGCGGGAAGG
Kan-R	TGGTCGAATGGGCAGGTAG
PDF1.2-F	TCACCCTTATCTTCGCTGCTCT
PDF1.2-R	ATGATCCATGTTTGGCTCCTTC
PR4-F	GCCATCTCATTGTTGACTACCAATTT
PR4-R	ATCAATGGCCGAAACAAGCA
Primers for cloning and vector construct
pri-miR482b-F	CTGCAGAAACCTACATACAGCCGCTTACTG
pri-miR482b-x1-R	TCTAGAGCGGGAAATTTATCATCACTCA
pri-miR482b-x2-R	TCTAGATCTCTAAATCTCATCACAGCTCTT
T7-promoter-primiR482b-F	TAATACGACTCACTATAGGGAAACCTACATACAGCCG
Primers for in vitro transcription
T7-promoter-primiR482b-F	TAATACGACTCACTATAGGGAAACCTACATACAGCCG
pri-miR482b-x1-R	GCGGGAAATTTATCATCACTCA
pri-miR482b-x2-R	TCTCTAAATCTCATCACAGCTCTT
